# Supplementary material for: Transcriptomic, Redox Status and Adipocytokine Profiles in Metabolic Dysfunction-Associated Steatotic Liver Disease: Impact of Coexisting Type 2 Diabetes
Source: Med Sci (Basel). 2025 Dec 18;13(4):326. doi: 10.3390/medsci13040326 (PMC12734822; doi:10.3390/medsci13040326)
Supplement: Supplementary file 1 [file medsci-13-00326-s001.zip]

Archive with 1 entries (1 files):
- medsci-4024463-supplementary.pdf
